# Supplementary material for: Reversed HILIC Gradient: A Powerful Strategy for On-Line Comprehensive 2D-LC
Source: Molecules. 2023 May 5;28(9):3907. doi: 10.3390/molecules28093907 (PMC10179806; doi:10.3390/molecules28093907)
Supplement: Supplementary file 1 [file molecules-28-03907-s001.zip]

Archive with 1 entries (1 files):
- molecules-2311065-supplementary.pdf
